# Supplementary material for: Individual differences in rat sensitivity to CO2
Source: PLoS One. 2021 Jan 22;16(1):e0245347. doi: 10.1371/journal.pone.0245347 (PMC7822239; doi:10.1371/journal.pone.0245347)
Supplement: S1 Data — (XLSX) [file pone.0245347.s002.xlsx]

## Sheet: Information
Title:	Individual differences in rat sensitivity to CO2
Authors:	Lucía Améndola, Anna Ratuski, Daniel. M. Weary

## Sheet: approach_avoidance
Rat ID	Series ID	Age	Exposure (no)	*Age*	*Exposure (no)*	CO2%
2	201	0	1	-0.401606	-0.783972	5.02392
2	201	0	2	-0.401606	-0.609756	4.50558			Age
2	201	0	3	-0.401606	-0.43554	3.98724			3 mo = 0
2	201	0	4	-0.401606	-0.261324	3.34928			9 mo = 1
2	201	0	5	-0.401606	-0.087108	6.02073			16 mo = 2
2	201	0	6	-0.401606	0.087108	3.34928
2	201	0	7	-0.401606	0.261324	3.34928
4	401	0	1	-0.401606	-0.783972	5.58214			*Exposure no*
4	401	0	2	-0.401606	-0.609756	6.37959			Exposure mean centered and standarized
4	401	0	3	-0.401606	-0.43554	6.02073
4	401	0	4	-0.401606	-0.261324	5.58214			*Age*
4	401	0	5	-0.401606	-0.087108	3.34928			Age mean centered and standarized
4	401	0	6	-0.401606	0.087108	11.3238
4	401	0	7	-0.401606	0.261324	6.89793
4	401	0	8	-0.401606	0.43554	7.93461			CO2%
4	401	0	9	-0.401606	0.609756	10.1675			CO2% at the the time at which rats excited the bottom cage
4	401	0	10	-0.401606	0.783972	9.64912
5	501	0	1	-0.401606	-0.783972	8.41308
5	501	0	2	-0.401606	-0.609756	5.02392
5	501	0	3	-0.401606	-0.43554	4.50558
5	501	0	4	-0.401606	-0.261324	2.19298
5	501	0	5	-0.401606	-0.087108	7.45614
5	501	0	6	-0.401606	0.087108	2.19298
5	501	0	7	-0.401606	0.261324	9.64912
5	501	0	8	-0.401606	0.43554	6.37959
5	501	0	9	-0.401606	0.609756	11.3238
6	601	0	1	-0.401606	-0.783972	9.64912
6	601	0	2	-0.401606	-0.609756	6.89793
6	601	0	3	-0.401606	-0.43554	3.98724
6	601	0	4	-0.401606	-0.261324	2.19298
6	601	0	5	-0.401606	-0.087108	3.98724
6	601	0	6	-0.401606	0.087108	2.71132
6	601	0	7	-0.401606	0.261324	8.41308
6	601	0	8	-0.401606	0.43554	12.2408
6	601	0	9	-0.401606	0.609756	14.075
6	601	0	10	-0.401606	0.783972	14.4737
7	701	0	1	-0.401606	-0.783972	8.41308
7	701	0	2	-0.401606	-0.609756	6.02073
7	701	0	3	-0.401606	-0.43554	7.45614
7	701	0	4	-0.401606	-0.261324	4.50558
7	701	0	5	-0.401606	-0.087108	10.6061
7	701	0	6	-0.401606	0.087108	8.41308
7	701	0	7	-0.401606	0.261324	11.8022
7	701	0	8	-0.401606	0.43554	8.77193
7	701	0	9	-0.401606	0.609756	8.77193
7	701	0	10	-0.401606	0.783972	7.93461
8	801	0	1	-0.401606	-0.783972	15.0319
8	801	0	2	-0.401606	-0.609756	13.0383
8	801	0	3	-0.401606	-0.43554	8.41308
8	801	0	4	-0.401606	-0.261324	3.98724
8	801	0	5	-0.401606	-0.087108	10.6061
8	801	0	6	-0.401606	0.087108	6.89793
8	801	0	7	-0.401606	0.261324	10.6061
8	801	0	8	-0.401606	0.43554	9.17065
8	801	0	9	-0.401606	0.609756	13.0383
8	801	0	10	-0.401606	0.783972	7.45614
9	901	0	1	-0.401606	-0.783972	3.98724
9	901	0	2	-0.401606	-0.609756	10.6061
9	901	0	3	-0.401606	-0.43554	7.45614
9	901	0	4	-0.401606	-0.261324	12.2408
9	901	0	5	-0.401606	-0.087108	14.075
9	901	0	6	-0.401606	0.087108	7.45614
9	901	0	7	-0.401606	0.261324	11.3238
9	901	0	8	-0.401606	0.43554	13.0383
9	901	0	9	-0.401606	0.609756	14.075
10	1001	0	1	-0.401606	-0.783972	9.17065
10	1001	0	2	-0.401606	-0.609756	7.93461
10	1001	0	3	-0.401606	-0.43554	8.41308
10	1001	0	4	-0.401606	-0.261324	11.3238
10	1001	0	5	-0.401606	-0.087108	10.8453
10	1001	0	6	-0.401606	0.087108	12.5598
10	1001	0	7	-0.401606	0.261324	13.4769
10	1001	0	8	-0.401606	0.43554	12.2408
10	1001	0	9	-0.401606	0.609756	15.8692
10	1001	0	10	-0.401606	0.783972	13.0383
12	1201	0	1	-0.401606	-0.783972	11.8022
12	1201	0	2	-0.401606	-0.609756	18.5008
12	1201	0	3	-0.401606	-0.43554	13.0383
12	1201	0	4	-0.401606	-0.261324	16.1483
12	1201	0	5	-0.401606	-0.087108	12.2408
12	1201	0	6	-0.401606	0.087108	16.9059
12	1201	0	7	-0.401606	0.261324	19.7368
1	102	1	1	0	-0.783972	4.98944
1	102	1	2	0	-0.609756	4.63058
1	102	1	3	0	-0.43554	2.35497
1	102	1	4	0	-0.261324	5.8281
3	302	1	1	0	-0.783972	6.86613
3	302	1	2	0	-0.609756	7.8641
3	302	1	3	0	-0.43554	7.22517
3	302	1	4	0	-0.261324	6.42696
3	302	1	5	0	-0.087108	9.74041
3	302	1	6	0	0.087108	13.014
3	302	1	7	0	0.261324	7.54454
3	302	1	8	0	0.43554	11.7363
3	302	1	9	0	0.609756	11.9363
3	302	1	10	0	0.783972	5.34886
5	502	1	1	0	-0.783972	6.42696
5	502	1	2	0	-0.609756	11.3773
5	502	1	3	0	-0.43554	10.6985
5	502	1	4	0	-0.261324	12.2556
5	502	1	5	0	-0.087108	13.8523
5	502	1	6	0	0.087108	16.6069
5	502	1	7	0	0.261324	7.8641
5	502	1	8	0	0.43554	11.9363
5	502	1	9	0	0.609756	15.1299
6	602	1	1	0	-0.783972	11.0978
6	602	1	2	0	-0.609756	6.42696
6	602	1	3	0	-0.43554	13.5728
6	602	1	4	0	-0.261324	8.22352
6	602	1	5	0	-0.087108	17.1657
6	602	1	6	0	0.087108	8.82219
6	602	1	7	0	0.261324	8.82219
6	602	1	8	0	0.43554	15.4491
6	602	1	9	0	0.609756	9.42085
7	702	1	1	0	-0.783972	12.5349
7	702	1	2	0	-0.609756	11.0978
7	702	1	3	0	-0.43554	13.014
7	702	1	4	0	-0.261324	7.54454
7	702	1	5	0	-0.087108	8.22352
7	702	1	6	0	0.087108	7.54454
7	702	1	7	0	0.261324	13.8523
7	702	1	8	0	0.43554	13.8523
7	702	1	9	0	0.609756	10.6985
8	802	1	1	0	-0.783972	10.6985
8	802	1	2	0	-0.609756	7.8641
8	802	1	3	0	-0.43554	9.42085
8	802	1	4	0	-0.261324	11.0978
8	802	1	5	0	-0.087108	11.3773
8	802	1	6	0	0.087108	7.8641
8	802	1	7	0	0.261324	15.4491
8	802	1	8	0	0.43554	14.4511
8	802	1	9	0	0.609756	15.1299
8	802	1	10	0	0.783972	12.5349
9	902	1	1	0	-0.783972	11.7363
9	902	1	2	0	-0.609756	8.22352
9	902	1	3	0	-0.43554	12.2556
9	902	1	4	0	-0.261324	14.7707
9	902	1	5	0	-0.087108	11.9363
9	902	1	6	0	0.087108	9.98003
9	902	1	7	0	0.261324	14.4511
9	902	1	8	0	0.43554	7.22517
9	902	1	9	0	0.609756	12.2556
11	1102	1	1	0	-0.783972	10.2593
11	1102	1	2	0	-0.609756	17.7245
11	1102	1	3	0	-0.43554	15.1299
11	1102	1	4	0	-0.261324	16.6069
11	1102	1	5	0	-0.087108	17.1657
11	1102	1	6	0	0.087108	15.4491
11	1102	1	7	0	0.261324	13.8523
11	1102	1	8	0	0.43554	9.74041
11	1102	1	9	0	0.609756	13.014
12	1202	1	1	0	-0.783972	12.5349
12	1202	1	2	0	-0.609756	11.9363
12	1202	1	3	0	-0.43554	16.6069
12	1202	1	4	0	-0.261324	15.1299
12	1202	1	5	0	-0.087108	16.9261
12	1202	1	6	0	0.087108	16.2076
12	1202	1	7	0	0.261324	15.4491
1	103	2	1	0.401606	-0.783972	5.8281
1	103	2	2	0.401606	-0.609756	5.8281
1	103	2	3	0.401606	-0.43554	6.86613
3	303	2	1	0.401606	-0.783972	9.74041
3	303	2	2	0.401606	-0.609756	7.8641
3	303	2	3	0.401606	-0.43554	8.22352
5	503	2	1	0.401606	-0.783972	7.8641
5	503	2	2	0.401606	-0.609756	9.98003
5	503	2	3	0.401606	-0.43554	15.4491
7	703	2	1	0.401606	-0.783972	15.4491
7	703	2	2	0.401606	-0.609756	12.2556
7	703	2	3	0.401606	-0.43554	9.42085
8	803	2	1	0.401606	-0.783972	14.7707
8	803	2	2	0.401606	-0.609756	12.5349
8	803	2	3	0.401606	-0.43554	13.5728
12	1203	2	1	0.401606	-0.783972	13.8523
12	1203	2	2	0.401606	-0.609756	10.6985

## Sheet: Sweet_rewards
Rat ID	Trial (no)	Rewards eaten (no)	Searching time (s)
2	0	10	97.12
2	1	6	83.887
2	2	9	43.482
3	0	18	178.389
3	1	21	211.699
3	2	7	115.011
4	0	4	20.03
4	1	6	52.658
4	2	8	43.573
5	0	18	252.42
5	1	18	333.739
5	2	16	262.464
6	0	21	272.172
6	1	9	263.418
6	2	19	224.887
7	0	15	153.285
7	1	16	121.397
7	2	20	266.597
8	0	21	392.545
8	1	21	250.374
8	2	19	218.268
9	0	20	193.758
9	1	16	166.706
9	2	21	204.85
10	0	5	120.329
10	1	6	67.791
10	2	7	61.215
11	0	16	134.464
11	1	18	184.41
11	2	21	396.671
12	0	16	207.188
12	1	13	93.378
12	2	6	68.791

## Sheet: Regulatory_focus
Rat ID	Trial (no)	Dark location (% test time)	Dark location (% test time)
2	0	50.9542	14.0983
2	1	57.2548	24.8203
3	0	47.1716	19.8087
3	1	34.268	35.7214
4	0	43.375	26.5152
4	1	38.8377	18.555
5	0	53.1294	39.4481
5	1	67.7398	29.7359
6	0	9.98071	65.5437
6	1	10.1209	72.7781
7	0	62.9222	23.8139
7	1	63.5077	11.0391
8	0	74.8234	13.2254
8	1	74.9789	14.9191
9	0	29.7142	60.7099
9	1	47.613	44.885
10	0	60.7124	35.0108
10	1	46.3166	46.9872
11	0	66.914	10.166
11	1	49.4348	23.0398
12	0	64.4266	20.8364
12	1	68.9898	10.2636

## Sheet: Weights
Rat ID	Age	Weight			Age
2	0	399			3 mo = 0
3	0	377			9 mo = 1
4	0	263			16 mo = 2
5	0	327
7	0	296
9	0	338
10	0	330
11	0	296
12	0	326
1	1	551
4	1	311
5	1	395
6	1	410
7	1	379
8	1	414
10	1	417
11	1	420
12	1	454
1	2	810
4	2	480
5	2	704
6	2	648
7	2	564
11	2	648
